# Supplementary material for: Cyclic tensile tests of Shetland pony superficial digital flexor tendons (SDFTs) with an optimized cryo-clamp combined with biplanar high-speed fluoroscopy
Source: BMC Vet Res. 2021 Jun 25;17:223. doi: 10.1186/s12917-021-02914-w (PMC8229380; doi:10.1186/s12917-021-02914-w)
Supplement: Supplementary file 1 — Additional file 1. Video of high-speed fluoroscopy during tensile testing. FluoKin video of one X-ray high-speed camera recorded during cyclic loading of the SDFT with implanted tantalum beads. [file 12917_2021_2914_MOESM1_ESM.zip]

Archive with 2 entries (2 files):
- Additional file 1.avi
- Additional file 1.mp4
